# Supplementary material for: Evaluating initial usability of a hand augmentation device across a large and diverse sample
Source: Sci Robot. Author manuscript; Available in PMC 2024 Jul 29. (PMC7616312; doi:10.1126/scirobotics.adk5183)
Supplement: Supplementary Material [file EMS196572-supplement-Supplementary_Material.zip]

Archive with 3 entries (3 files):
- scirobotics.adk5183_mdar_reproducibility_checklist.pdf
- scirobotics.adk5183_movies_s1_and_s2.zip
- scirobotics.adk5183_sm.pdf
